# Supplementary material for: Effectiveness of Augmentative Biological Control of Streptomyces griseorubens UAE2 Depends on 1-Aminocyclopropane-1-Carboxylic Acid Deaminase Activity against Neoscytalidium dimidiatum
Source: J Fungi (Basel). 2021 Oct 20;7(11):885. doi: 10.3390/jof7110885 (PMC8618148; doi:10.3390/jof7110885)
Supplement: Supplementary file 1 [file jof-07-00885-s001.zip]

Archive with 1 entries (1 files):
- jof-1416471-supplementary.pdf
